# Supplementary material for: Whole-genome landscape of mucosal melanoma reveals diverse drivers and therapeutic targets
Source: Nat Commun. 2019 Jul 18;10:3163. doi: 10.1038/s41467-019-11107-x (PMC6639323; doi:10.1038/s41467-019-11107-x)
Supplement: Supplementary file 4 — Supplementary Data 1 [file 41467_2019_11107_MOESM4_ESM.xlsx]

## Sheet: Table_S1_WGS
Supplementary Data 1 | Clinico-pathological and sequencing information for 67 mucosal melanoma patients who underwent whole genome sequencing
Donor Publication ID	Tumor Sample Publication ID	Control Sample Publication ID	Sample Origin	Sample Ancestry	Age at Primary	Sex	Primary Site	Primary Region	Specimen type	Follow-up time (months)	Follow-up status	Treatment after sample collection	Tumour sequencing coverage (base)	Tumour sequencing coverage (physical)	Normal sequencing coverage (base)	Normal sequencing coverage (physical)	Total mutations (SNV,MNV and Indel)	Mutations per megabase	Total coding mutations (SNV,MNV,Indel)	Total rearragements (SV)	SV Deletion	SV Duplication	SV Tandem Duplication	SV Inversion	SV Foldback Inversion	SV Amplified Inversion	SV Translocation	SV Intrachromosomal	CNV deletion (CN0 or 1)	CNV amplification (CN>=6)	Telomere length (ratio tumour/normal)	Telomere length (log2)	Ploidy	Tumor purity (by ascatNGS or mean VAF, mean VAF with *)
MELA_0577	5bc0ee04-9f1d-49b0-8bb8-47d5100639bc	8818be0a-8fc4-4be3-b6aa-48984b2485bf	Switzerland	Europe	Not available	female	Genitourinary	Lower	Unknown		Not known		52	78	44	65	5467	1.82	64	739	40	13	17	65	66	36	376	126	3.11	3.69	0.21	-2.3	3	0.9
MELA_0578	62535a53-a428-449b-bfb7-016b1e508102	023a320c-3e86-4e5e-b006-08ce47ba29de	Sweden	Europe	Not available	male	Unknown	Unknown	Unknown		Not known		46	73	40	64	6689	2.23	83	55	18	0	3	4	1	0	2	27	0.05	1.3	1.2	0.21	4	0.78
MELA_0579	1b1fa0ba-1294-45ab-ae9d-ac1f369bdd08	86c8d4f2-1303-4390-90da-aa3e3e66fe9d	Sweden	Europe	Not available	female	Unknown	Unknown	Unknown		Not known		50	78	43	67	7390	2.46	75	853	38	8	47	44	86	45	439	146	0.53	31.07	0.38	-1.4	5	0.92
MELA_0581	06f43edb-04a7-40a8-8706-7ab37dfdb282	52482654-4b4e-41f1-828e-c7e2664b8f00	Sweden	Europe	Not available	female	Unknown	Unknown	Unknown		Not known		58	89	46	73	8426	2.81	81	137	16	0	6	22	1	0	14	78	1.65	4.77	0.56	-0.83	3	0.95
MELA_0318	2b829075-c460-41a8-a818-c9a00334326b	e80d4f94-008b-4957-bdda-eb0f5a1689bf	Australia	Europe	71	female	Anorectal	Lower	Distant Metastasis	13.1	Dead, melanoma		67	110	33	54	12538	4.18	128	215	33	2	7	36	23	11	25	78	0.55	16.08	0.55	-0.86	4	0.9
MELA_0204	EXTERN_MELA_20140528_006	EXTERN_MELA_20140528_005	Australia	Europe	84	female	Genitourinary	Lower	Primary	20.5	Dead, cause unknown		42	64	42	64	5640	1.88	77	130	16	1	0	11	4	0	9	89	12.59	0	0.69	-0.54	2	0.87
MELA_0319	eab06d4f-e38d-41ec-ad39-a549d39c74ee	877af590-0f18-4b3f-8c7a-18c6e66a7481	Australia	Europe	69	female	Genitourinary	Lower	Local Recurrence	5.7	Dead, cause unknown	Immunotherapy/Small molecule inhibitor	66	110	34	57	6991	2.33	89	234	28	4	3	25	35	5	89	45	0.81	7.25	0.44	-1.2	3	0.84
MELA_0056	EXTERN_MELA_20140514_026	EXTERN_MELA_20140514_025	Australia	Europe	53	male	Nasal	Upper	Regional Lymph Nodes	12.4	Alive with Melanoma		59	95	39	63	8993	3	94	124	3	0	14	4	19	8	23	53	3.41	14.18	1.5	0.54	4	0.38
MELA_0320	604ad92a-0326-4e2a-9093-b679bcddbadb	52eb2b3f-8fa0-4cdc-bc89-7a987b00e6d6	Australia	Europe	41	female	Genitourinary	Lower	Regional Lymph Nodes	102.7	Alive NSR		75	110	35	54	12132	4.04	134	392	26	0	28	28	10	5	80	215	0.26	8.08	0.36	-1.5	3	0.83
MELA_0058	EXTERN_MELA_20140514_030	EXTERN_MELA_20140514_029	Australia	Europe	55	female	Genitourinary	Lower	Primary	56.9	Alive NSR		59	100	39	68	3656	1.22	57	54	8	0	0	2	3	0	5	36	10.98	0	1.4	0.52	2	0.59
MELA_0321	a35598d6-c406-420e-8647-19fce4935a5f	ab9cf9b9-c36d-4055-9a7e-15b2aba45e1f	Australia	Europe	79	male	Oral	Upper	Local Recurrence	27.5	Dead, cause unknown		61	99	35	58	8589	2.86	87	470	40	13	27	82	75	34	40	159	22.6	0.84	3.2	1.7	2	0.6
MELA_0059	EXTERN_MELA_20140514_032	EXTERN_MELA_20140514_031	Australia	Europe	75	male	Nasal	Upper	Primary	17.2	Alive NSR		58	92	37	58	7598	2.53	77	1017	42	8	46	122	113	22	451	213	2.53	1.99	3.3	1.7	3	0.82
MELA_0013	EXTERN_MELA_20140505_023	EXTERN_MELA_20140514_033	Australia	Europe	46	female	Genitourinary	Lower	Primary	30.8	Alive NSR		58	100	40	68	3058	1.02	35	49	3	0	0	5	0	0	8	33	18.24	0.19	1.6	0.66	2	0.2*
MELA_0063	3979cba8-e33e-463a-9e5a-842583306f68	d60935a9-ab3e-468a-acb5-ded2b629f973	Australia	Europe	65	female	Eye	Upper	Regional Lymph Nodes	50.9	Not known	Immunotherapy/Small molecule inhibitor	100	150	34	48	3769	1.26	55	69	9	0	0	13	0	0	15	32	3.93	0	0.73	-0.45	2	0.94
MELA_0322	81c2ba89-e240-44b4-8c3a-7c76021cc06c	808e27a8-6c5f-4f12-87d9-8b4dde59bc74	Australia	Europe	70	female	Genitourinary	Lower	Regional Lymph Nodes	5	Alive NSR		63	98	32	49	6645	2.22	61	108	15	0	12	2	7	6	31	35	0.11	58.78	0.58	-0.78	6	0.87
MELA_0065	EXTERN_MELA_20140514_045	EXTERN_MELA_20140514_044	Australia	Europe	63	female	Anorectal	Lower	Primary	8.5	Alive with Melanoma		58	91	39	61	7694	2.56	69	275	15	8	2	39	11	1	141	58	1.19	1.67	0.77	-0.37	4	0.84
MELA_0323	5c9658de-fbf9-4ddd-a29f-eea93392a5fc	9d83c8cc-5b37-4d9d-b437-6e2611a024ee	Australia	Europe	38	female	Genitourinary	Lower	Primary	71.5	Dead, melanoma	Immunotherapy/Small molecule inhibitor	73	100	39	58	3054	1.02	38	105	12	7	0	13	26	1	24	22	7.02	0.01	0.59	-0.77	2	0.63
MELA_0071	EXTERN_MELA_20140514_058	EXTERN_MELA_20140514_057	Australia	East Asia	57	female	Genitourinary	Lower	Primary	8.6	Alive with Melanoma		58	96	38	66	4971	1.66	62	950	47	8	80	37	178	53	400	147	0.22	9.76	0.45	-1.2	4	0.91
MELA_0711	587e88f3-0d93-49a9-8c7b-bd314435177d	e048e8dc-7a78-4770-8a17-af2184f2a119	Australia	Other	23	female	Genitourinary	Lower	Regional Lymph Nodes	6.1	Dead, melanoma		67	110	30	48	4197	1.4	51	99	13	2	1	13	3	0	27	40	2.74	1.54	1.8	0.84	3	0.8
MELA_0317	6eb1653c-e94d-477e-a329-2d12e6aac240	e36311cb-0e29-47fb-98dc-a69e54a5b40a	Australia	Other	Not available	male	Anorectal	Lower	Tissue	29.5	Dead, melanoma		96	140	32	50	8628	2.88	106	511	51	10	26	69	98	34	63	160	4.76	6.02	1.1	0.2	3	0.48
MELA_0324	00352e47-e900-413b-9da2-4f3f79056bf1	3d675b24-c636-4b01-8e47-d26c8961fb09	Australia	Europe	57	female	Genitourinary	Lower	Primary	6.8	Alive NSR		69	110	34	55	4366	1.46	51	323	30	8	17	37	53	17	98	63	11.95	0.74	0.72	-0.47	2	0.82
MELA_0325	25ae7fd8-9003-4412-a6e0-6f0e7d106574	1e659fbc-6b6d-4b6b-979d-f1f061865c75	Australia	Europe	71	male	Anorectal	Lower	Regional Lymph Nodes	5.4	Dead, cause unknown		71	110	30	47	6764	2.25	67	227	58	8	5	24	26	8	20	78	0.72	2.34	1.3	0.39	3	0.86
MELA_0326	228e99f1-912a-4fda-a004-310c495a8804	8700a01b-a883-4f42-b926-75fd4daf44f2	Australia	Europe	67	female	Anorectal	Lower	Primary	24.4	Dead, melanoma	Immunotherapy/Small molecule inhibitor	64	99	37	54	7732	2.58	77	274	30	3	3	15	13	1	30	179	8.31	0.06	0.45	-1.1	2	0.77
MELA_0327	1361e956-4454-4cd7-b64e-b8d6c28e9c55	8a2853a4-58cc-4584-ae20-7bb0db4ad100	Australia	Europe	Not available	female	Anorectal	Lower	Primary	7.4	Dead, cause unknown		58	95	53	85	1629	0.543	18	104	24	2	0	25	12	0	8	33	69.03	0	0.63	-0.66	1	0.74
MELA_0328	0be5edde-904c-4d21-9504-e702d49b4b19	40299485-4ccf-4166-b473-7e3d7e5b0842	Australia	Other	Not available	male	Anorectal	Lower	Primary	34.6	Alive NSR	Immunotherapy/Small molecule inhibitor	59	93	55	88	13169	4.39	114	102	34	0	1	6	12	3	6	40	0.17	4.48	0.32	-1.7	4	0.69
MELA_0329	29e13249-de6c-4d17-acdf-165052c98ce6	db06f314-a312-4694-b518-3d157d5462c3	Australia	Europe	Not available	female	Anorectal	Lower	Primary	17	Alive NSR		72	110	39	62	11062	3.69	125	51	2	1	0	3	3	1	13	28	8.11	0.19	0.82	-0.29	2	0.4
MELA_0715	61171301-d564-4a49-8eda-8079b8f37e8e	7685285e-9700-4888-aea2-e4395a57932f	China	East Asia	51	male	Oral	Upper	Primary	16.17	Alive without melanoma		54	53	26	26	1765	0.588	24	35	0	0	0	10	2	0	14	9	0.01	0	1.3	0.42	2	0.16*
MELA_0718	dc96c24f-9d47-4f70-9833-a9418d3fe10a	554c40e0-e093-4ebb-9fff-576cb69ba51e	China	East Asia	Not available	female	Oral	Upper	Unknown		Not known		50	48	26	26	7175	2.39	90	160	17	0	4	3	4	2	11	119	0.25	12.98	1	0.064	4	0.55
MELA_0719	8117fb98-3fa9-4a80-9f2a-bca9a8133184	9eb9f936-e3be-4cfe-b5a8-d401ee556c71	China	East Asia	33	male	Oral	Upper	Primary	13.57	Alive without melanoma		55	52	28	28	12175	4.06	115	1012	62	13	22	78	141	33	507	156	0.35	1.92	0.83	-0.27	3	0.77
MELA_0720	5a306ebc-dd8b-43d2-87c3-9bb1af721714	7dc830a2-77f3-4c92-b622-801ffdb5dea1	China	East Asia	50	female	Oral	Upper	Regional Lymph Nodes	12.57	Alive with melanoma	Chemotherapy	52	51	27	27	13337	4.45	140	228	41	4	1	49	26	0	30	77	25.09	0.18	1.4	0.46	2	0.66
MELA_0722	252d3f94-1a68-4da8-9be5-feb2d40dcbef	f31d4b59-16c6-4046-a4eb-b679afa81c4b	China	East Asia	49	female	Oral	Upper	Primary	8.67	Alive without melanoma		56	54	28	28	10372	3.46	78	165	14	1	17	5	52	3	44	29	6.07	0.25	0.99	-0.013	2	0.26
MELA_0723	0722035f-b729-4b59-8eb3-485cb67131a4	75602f8b-83d5-49d5-9064-0858ba9dd784	China	East Asia	33	female	Oral	Upper	Regional Lymph Node	1.33	Alive with Melanoma	Chemotherapy	56	53	25	25	7376	2.46	82	1299	54	8	74	15	151	68	818	111	3.25	8.11	0.87	-0.2	4	0.65
MELA_0724	69bb7039-0ac4-4172-a23d-26e49a5da083	21aec502-250b-4943-a7a3-8821b772788c	China	East Asia	45	male	Nasal	Upper	Local Recurrence	23.53	Dead caused by disease progression		57	54	27	26	15442	5.15	165	93	13	0	19	3	5	5	15	33	0.54	15.26	1	0.0046	4	0.86
MELA_0726	cb91ae8d-41cf-4f7b-93d3-885dc00de32f	63179c5b-d9d3-4141-82d6-d798db6ce868	China	East Asia	34	male	Oral	Upper	Primary	9.87	Alive with melanoma	Chemotherapy	56	56	25	24	5357	1.79	54	522	53	10	24	27	101	36	211	60	0.15	9.54	0.81	-0.3	4	0.89
MELA_0727	3b4f81cf-1c0f-42ac-bf1a-07fcbfa9aea3	9144e6fd-9055-4a0b-8728-a845f0b800a7	China	East Asia	Not available	female	Unknown	Unknown	Unknown	1.3	Alive without melanoma		51	47	25	23	14980	4.99	174	152	10	0	47	2	9	4	18	62	0.31	17.02	2.5	1.3	5	0.69
MELA_0728	9d99f9d6-61c3-4b23-bc2c-0f6ea83b37f4	48a02948-beb9-4197-ad4a-eee6eb7f24bd	China	East Asia	62	male	Nasal	Upper	Local Recurrence	0.73	Alive without melanoma	Chemotherapy	57	53	26	24	6800	2.27	66	41	15	0	2	1	1	3	2	17	36.28	0.9	2.7	1.4	2	0.26
MELA_0729	884373cf-2e76-427e-9e52-ed18931b8241	0aef1851-9a6d-41aa-b044-b88cf5e033c4	China	East Asia	47	male	Oral	Upper	Local Recurrence	9.6	Alive without melanoma		42	43	25	26	2373	0.791	16	87	7	0	1	16	18	2	19	24	3.92	0.15	1	0.034	2	0.15*
MELA_0730	0ae30a1b-22c8-4fd6-bc34-c6017578d0f7	428d9734-8fbe-4215-a21d-0926c37bbebb	China	East Asia	46	female	Nasal	Upper	Primary	6.03	Alive without melanoma		46	44	24	26	8282	2.76	123	47	4	0	1	3	3	1	4	31	0.04	12.97	0.81	-0.3	4	0.47
MELA_0732	1fd2de2b-68d1-4f6c-99fa-ec93d8b701ab	6af976d6-c2fc-4d15-9786-81f65d79c0ed	China	East Asia	Not available	female	Nasal	Upper	Unknown		Not known		46	48	24	26	13704	4.57	169	246	12	1	105	6	26	17	21	58	0.02	18.9	0.61	-0.71	5	0.89
MELA_0743	54da7d54-6a01-44b2-9d8a-d6e481ad1b52	ad73ab13-6bb4-41ca-a0ac-9c1d075b557a	China	East Asia	69	male	Oral	Upper	Local Recurrence		Not known		46	47	26	27	13040	4.35	168	392	63	15	11	19	56	5	64	159	0.41	4.38	1.6	0.68	3	0.74
MELA_0744	328a86fd-5f2b-4dd9-b3f1-c0a70c6d5ecc	0f41afed-ccdc-4577-bb37-a5f40c102764	China	East Asia	Not available	male	Oral	Upper	Unknown		Not known		44	43	26	26	17510	5.84	171	515	31	11	22	25	106	26	153	141	17.94	0.84	0.8	-0.33	2	0.43
MELA_0745	30386cbd-6c29-4e99-9b4a-ce861ab9f253	bda7047c-585b-44ee-a9d6-8961adf144f3	China	East Asia	54	male	Oral	Upper	Primary	2.03	Alive with Melanoma	Chemotherapy	46	46	24	25	11807	3.94	94	432	21	8	22	23	62	13	161	122	2.05	4.82	0.8	-0.32	3	0.44
MELA_0747	cde52ee0-fb94-4f53-8a5b-0ca2f861db96	392d2f32-5912-425f-90b0-8de09f93f642	China	East Asia	34	female	Oral	Upper	Primary	7.73	Alive without melanoma		46	46	24	24	1899	0.633	14	385	31	7	6	36	79	10	134	82	0	0.5	0.81	-0.3	2	0.17*
MELA_0748	98145496-887d-4dd9-94f8-5b78c8dc124a	a24c6a90-6417-4d05-85e0-35768bf5299d	China	East Asia	43	male	Oral	Upper	Primary	4.43	Alive without melanoma		45	45	23	24	3955	1.32	40	145	7	2	3	19	23	5	51	35	2.97	11.11	2.2	1.1	3	0.32
MELA_0749	d6f4171c-df47-487a-92a9-8558cf4087d1	de445fe9-4644-4706-a20f-57a364aa01a8	China	East Asia	72	female	Anorectal	Lower	Primary	1.83	Alive without melanoma		47	48	23	25	6356	2.12	71	256	23	4	13	24	30	7	109	46	5.96	4.04	1.8	0.88	3	0.7
MELA_0750	e082fa15-6647-42fd-9c24-29317e3a935c	ae7c08be-5c63-46b8-9192-004a4fa10c5e	China	East Asia	59	male	Anorectal	Lower	Primary	4.93	Alive with melanoma	Chemotherapy	46	46	23	25	7757	2.59	81	146	33	0	3	28	3	1	12	66	20.3	0.1	0.75	-0.42	2	0.9
MELA_0751	e77ee491-89d9-4103-81d0-bf2301db72e7	151dbc7c-42c4-4233-85d8-0c2b61c65e6e	China	East Asia	68	male	Anorectal	Lower	Primary	4.2	Alive without melanoma		46	47	23	25	4889	1.63	63	166	50	1	0	28	3	3	25	56	22.31	0.12	0.78	-0.36	2	0.82
MELA_0752	8f0368fa-43de-4417-a5dc-804d20c12a65	371c7e13-23e1-4638-a85b-c3ddb7bacb97	China	East Asia	57	female	Anorectal	Lower	Primary	2	Alive without melanoma		46	47	23	25	21401	7.13	219	166	12	3	4	28	12	1	53	53	4.81	3.02	0.58	-0.78	3	0.8
MELA_0753	6fd06119-3b64-4da9-9ff6-4594b8bf2946	ddcb9856-396d-4885-9180-a4c9a2c19778	China	East Asia	48	female	Genitourinary	Lower	Local Recurrence	11.53	Alive with melanoma	Chemotherapy	46	46	28	27	4399	1.47	51	423	45	4	22	28	104	37	96	87	5.15	3.57	3.3	1.7	3	0.92
MELA_0754	ad8fdbb4-aca4-4fd3-8e54-50f5e7cd956a	3ebac382-e227-4698-b1b3-d4fc648d8d9a	China	East Asia	60	female	Nasal	Upper	Primary	1.67	Alive without melanoma		47	47	25	25	4278	1.43	56	255	26	8	0	59	23	5	63	71	22.72	0.41	1.2	0.2	2	0.91
MELA_0755	2c0f9416-b991-48fe-aa35-dfa2fe89e085	eb934b0d-afa3-437c-91eb-7242ab740b43	China	East Asia	59	male	Oral	Upper	Regional Lymph Nodes	8.73	Alive with melanoma	Chemotherapy	48	48	25	24	9549	3.18	97	262	19	0	12	12	8	2	59	150	7.44	3.14	1.4	0.52	2	0.87
MELA_0756	30cf3f30-fda1-4c8d-931f-f4f6445263d8	29c4ba95-9a2b-458c-9e17-0e545c971270	China	East Asia	61	female	Genitourinary	Lower	Regional Lymph Nodes	1.37	Alive with melanoma	Chemotherapy	49	47	25	24	7021	2.34	68	139	17	3	7	9	35	14	23	31	0.4	44.18	0.78	-0.35	5	0.84
MELA_0758	142d5e11-4c12-4d5a-b26a-fa018c4586d3	d0d520f5-7fca-409e-afd0-9445a77665f4	China	East Asia	59	male	Oral	Upper	Regional Lymph Nodes	0.8	Alive with melanoma	Chemotherapy	49	47	31	31	20076	6.69	166	132	17	2	8	14	18	4	4	65	0.04	4.91	1.1	0.086	3	0.73
MELA_0759	66238f04-88e5-4a01-9c9a-ec116810b5d1	909bae21-1ff1-4969-9ae8-6f071a6412a6	China	East Asia	63	male	Oral	Upper	Subcutaneous Metastasis	1.03	Alive with melanoma	Chemotherapy	49	49	36	37	7873	2.62	85	243	18	4	21	8	30	28	90	44	2.78	3.81	0.64	-0.65	4	0.37
MELA_0760	72b6c2fd-1016-4993-8687-6c5d0182d400	672ca4be-b417-4f59-b06c-9fd6739b57f2	China	East Asia	61	female	Nasal	Upper	Local Recurrence	0.47	Alive with melanoma		47	46	32	33	4429	1.48	54	21	3	0	0	4	5	0	1	8	25.32	0.88	1.3	0.34	2	0.16*
MELA_0761	9c8500c0-9769-4093-9f25-5612f734fab7	6aecd883-49fd-49ce-abb2-b9d26bb04eee	China	East Asia	42	female	Nasal	Upper	Local Recurrence		Not known	Chemotherapy	42	42	21	20	12564	4.19	162	293	26	9	16	26	63	13	76	64	11.2	0.54	1.3	0.39	2	0.48
MELA_0762	a2a1bd5c-4bf8-44c9-903f-019a92f17331	7fbfbcbb-4ee1-49ab-a846-aae849af83e1	China	East Asia	65	male	Nasal	Upper	Primary	7	Alive with melanoma		42	42	22	22	4628	1.54	48	189	16	2	15	23	49	14	13	57	23.88	0.44	3.2	1.7	2	0.51
MELA_0763	10c66cc0-15c8-4471-a39d-51c13044e728	bd262d75-8448-4b72-9f52-8a1299387ff2	China	East Asia	51	male	Nasal	Upper	Primary	21.17	Alive with melanoma	Chemotherapy	45	46	22	22	7041	2.35	92	80	12	1	13	5	4	3	2	40	4.39	7.56	0.87	-0.2	3	0.8
MELA_0764	f15cd91f-49d1-4088-af14-f2d7e4e727db	15045787-8a93-46e4-9abe-395874757eaa	China	East Asia	47	male	Nasal	Upper	Unknown	19.53	Alive without melanoma		44	45	22	20	8527	2.84	72	377	28	12	8	39	56	10	151	73	8.02	1.34	1.3	0.42	3	0.92
MELA_0765	9d07c7df-d48a-435d-a7af-555664e2c930	5a206e70-8937-4179-8656-46aede6ddb59	China	East Asia	Not available	male	Eye	Upper	Unknown		Not known		44	44	23	21	18435	6.14	151	57	2	1	0	6	10	3	2	33	0.2	0.11	0.93	-0.11	2	0.17*
MELA_0768	29ea246c-2605-4151-9161-4fd5a69ef006	ab05a3eb-650b-42f6-9a9f-ed25b0ffdeae	China	East Asia	59	female	Nasal	Upper	Regional Lymph Nodes	0.4	Alive without melanoma		44	50	23	24	14237	4.75	111	56	9	0	0	7	9	0	6	25	12.28	0	0.94	-0.083	2	0.51
MELA_0712	86144639-37ce-4627-a175-97ed92cb3e09	a905477f-70eb-40c3-8b36-8779df429c69	Australia	Europe	70	female	Nasal	Upper	Primary	4	Alive		63	96	39	62	6869	2.29	99	86	11	2	7	14	6	5	10	31	2.96	6.89	1.1	0.076	3	0.76
MELA_0713	8171b1e5-54fb-4ec5-a560-4ff53095ae77	09d12a22-cc2f-48cc-9296-4d4cf12f8555	Australia	Europe	58	female	Genitourinary	Lower	Primary	9	Alive		60	90	39	56	4211	1.4	57	93	18	4	1	17	8	0	11	34	11.4	0.07	0.68	-0.56	2	0.92
MELA_0734	35aeb53b-39ac-4e66-8bd3-99aad55db924	032c0f9a-baa7-4654-b76e-d86532718498	China	East Asia	58	male	Nasal	Upper	Primary	4.33	Alive without melanoma		46	47	24	23	4445	1.48	53	112	16	1	3	12	18	5	18	39	28.04	1.1	0.85	-0.24	2	0.46
MELA_0735	fc288d27-2115-42a1-9fa3-abe8650d7da6	b078b74c-cd48-422e-bbeb-dc1c7fa1f5d5	China	East Asia	55	male	Nasal	Upper	Primary	2.7	Alive with melanoma	Chemotherapy	46	47	24	23	6648	2.22	106	61	8	2	0	8	0	0	3	40	6	0	0.63	-0.68	2	0.83
MELA_0737	5767868b-c717-4349-b9d3-39e9bdbaefdf	048d059b-27af-4421-9f9e-08c4510262f3	China	East Asia	69	female	Nasal	Upper	Local Recurrence	0.87	Alive without melanoma		46	48	24	23	6524	2.17	65	25	2	0	2	3	1	1	5	11	0.28	14.1	0.95	-0.08	4	0.65
MELA_0738	30a308db-07ba-4d05-a8ba-980031c829b3	7c39fb86-3534-48a2-b867-70ced1f3c3d1	China	East Asia	50	female	Genitourinary	Lower	Local Recurrence	7.36	Alive with melanoma	Chemotherapy	45	47	23	23	4646	1.55	60	148	22	1	1	44	14	4	23	39	10.69	0.19	1.6	0.65	2	0.49
