# Supplementary material for: Whole-genome landscape of mucosal melanoma reveals diverse drivers and therapeutic targets
Source: Nat Commun. 2019 Jul 18;10:3163. doi: 10.1038/s41467-019-11107-x (PMC6639323; doi:10.1038/s41467-019-11107-x)
Supplement: Supplementary file 5 — Supplementary Data 2 [file 41467_2019_11107_MOESM5_ESM.xlsx]

## Sheet: Table_S2_WES_FFPE
Supplementary Data 2 | Clinico-pathological and sequencing information for 45 mucosal melanoma patients who underwent whole exome sequencing from FFPE
Donor	Age at diagnosis	Sex	Site	Tumour Tissue	Normal Tissue	Total mutations (SNV/MNV/Indels)
PD26685	84	Female	Nasal	Infratemporal fossa	Nasal cavity	88
PD26686	91	Male	Nasal	Maxillary sinus	Nasal wall	64
PD26688	71	Female	Genitourinary	Vagina	Bladder wall	141
PD26692	73	Female	Nasal	Nasal cavity	Nasal mucosa	66
PD26693	83	Female	Anorectal	Anus	Lymph node	130
PD26923	71	Female	Genitourinary	Vagina	Lymph node	112
PD26924	51	Female	Genitourinary	Vulva	Lymph node	40
PD26925	71	Female	Genitourinary	Vulva	Vulva	100
PD26927	70	Female	Oral	Maxillary gingiva	Palate	49
PD26928	58	Female	Genitourinary	Vagina	Lymph node	182
PD26929	54	Female	Anorectal	Anus	Lymph node	34
PD26930	82	Female	Nasal	SinoNasal cavity	Nasal mucosa	27
PD26931	49	Male	Nasal	SinoNasal cavity	Nasal mucosa	16
PD26933	54	Female	Nasal	SinoNasal cavity	Nasal mucosa	80
PD26936	55	Female	Nasal	SinoNasal cavity	SinoNasal cavity	23
PD26938	68	Female	Nasal	SinoNasal cavity	SinoNasal cavity	49
PD26989	59	Female	Genitourinary	Vulva	Vulva	54
PD26990	74	Female	Genitourinary	Vagina	Vagina	104
PD26992	64	Female	Oral	Palate	Palate	71
PD26993	89	Male	Nasal	Nasal sinus	Nasal sinus	98
PD26994	63	Female	Genitourinary	Vulva	Cervix	53
PD26995	67	Male	Nasal	Nasal sinus	Nasal sinus	83
PD26997	90	Female	Nasal	Nasal sinus	Nasal sinus	45
PD26998	86	Female	Genitourinary	Urethra	Lymph node	88
PD25641	73	Female	Nasal	Nasal cavity	Nasal cavity	53
PD25643	75	Female	Nasal	Nasal cavity	Nasal cavity	219
PD25644	80	Female	Nasal	Nasal cavity	Nasal cavity	56
PD25645	58	Male	Nasal	maxillary sinus	maxillary sinus	57
PD25646	89	Female	Oral	Mouth	Mouth	67
PD25647	41	Female	Genitourinary	Vagina	Vagina	55
PD25648	81	Female	Genitourinary	Vulva	Vulva	48
PD25650	69	Female	Genitourinary	Vagina	Vagina	76
PD25651	74	Female	Genitourinary	Vagina	Vagina	49
PD25652	47	Female	Genitourinary	Vulva	Vulva	88
PD25653	82	Female	Genitourinary	Vulva	Vulva	60
PD25654	60	Female	Genitourinary	Vulva	Vulva	68
PD25655	39	Female	Genitourinary	Vulva	Vulva	20
PD25657	60	Female	Nasal	Nasal cavity	Nasal cavity	114
PD25659	60	Female	Nasal	Nasal cavity	Nasal cavity	133
PD25661	83	Male	Anorectal	Anus	Anus	26
PD25663	64	Female	Genitourinary	Vulva	Vulva	11
PD25664	65	Female	Genitourinary	Vulva	Vulva	56
PD25665	69	Female	Genitourinary	Vulva	Vulva	73
PD25666	67	Female	Genitourinary	Vagina	Vagina	5
PD25668	76	Female	Anorectal	Anus	Anus	82
