# Supplementary material for: Whole-genome landscape of mucosal melanoma reveals diverse drivers and therapeutic targets
Source: Nat Commun. 2019 Jul 18;10:3163. doi: 10.1038/s41467-019-11107-x (PMC6639323; doi:10.1038/s41467-019-11107-x)
Supplement: Supplementary file 7 — Supplementary Data 4 [file 41467_2019_11107_MOESM7_ESM.xlsx]

## Sheet: Table_S4_SMGs
Supplementary Data 4 | Significantly mutated genes
GENE	ONCODRIVE_FM_QVALUE	ONCODRIVE_CLUST_QVALUE	ONCODRIVE_FML_QVALUE	MUTSIG_CV_QVALUE	DNDSCV_QVALUE	MUSIC2_QVALUE	2020PLUS_TSG_QVALUE	2020PLUS_ONCO_QVALUE	2020PLUS_DRIVER_QVALUE	CONSENSUS SIGNIFICANCE
BRAF	1.1e-13	0.00686	0.0929	0.028	8.47e-05	5.58e-10	0.905	0	0.0143	Significant in 5 tools ONCODRIVE;MUTSIGCV;MUSIC2;DNDSCV;20/20+
NRAS	1.88e-08	5.91e-06	0.113	5.68e-05	0	0	0.905	0	0.0143	Significant in 5 tools ONCODRIVE;MUTSIGCV;MUSIC2;DNDSCV;20/20+
KIT	0.0162	0.00812	0.113	0.21	0.000257	4.2e-09	0.905	0	0.0143	Significant in 4 tools ONCODRIVE;MUSIC2;DNDSCV;20/20+
SF3B1	0	8.76e-08	0.00325	1	0.228	0.0000177	0.905	0	0	Significant in 3 tools ONCODRIVE;MUSIC2;20/20+
HLA-A	0.0469	5.22e-07	0.801	0.772	0.0086	0.00157	0.622	0.714	0.455	Significant in 3 tools ONCODRIVE;MUSIC2;DNDSCV
NF1	1.81e-08	ns	0.00335	0.712	5.14e-05	0.0000914	0	0.999	0	Significant in 4 tools ONCODRIVE;MUSIC2;DNDSCV;20/20+
ATRX	6.64e-06	ns	0.0826	1	1	ns	0.0333	0.87	0.0143	Significant in 2 tools ONCODRIVE;20/20+
TP53	0.00969	ns	0.801	0.0881	0.0275	0.00277	0.55	0.822	0.455	Significant in 4 tools ONCODRIVE;MUTSIGCV;MUSIC2;DNDSCV
SPRED1	0.0393	ns	0.00325	0.032	8.47e-05	0.00157	0.114	0.899	0.1	Significant in 4 tools ONCODRIVE;MUTSIGCV;MUSIC2;DNDSCV
CHD8	0.00201	ns	0.0561	1	1	ns	0	0.888	0	Significant in 2 tools ONCODRIVE;20/20+
