# Supplementary material for: Whole-genome landscape of mucosal melanoma reveals diverse drivers and therapeutic targets
Source: Nat Commun. 2019 Jul 18;10:3163. doi: 10.1038/s41467-019-11107-x (PMC6639323; doi:10.1038/s41467-019-11107-x)
Supplement: Supplementary file 11 — Source Data [file 41467_2019_11107_MOESM11_ESM.xlsx]

## Sheet: Fig 1c
Fig 1c
type	Signature 7	Signature 38	Signature 1	Signature 17	Signature 35	Signature 3-like	Signature 5
Nasal	0.221628	0.124315	0.0816781	0.0596027	0.143721	0.201913	0.167142
Oral	0.187824	0.204664	0.13424	0.0733648	0.0202582	0.189133	0.190516
Eye	0.855476	0	0.0707392	0	0	0.031575	0.0422093
Anorectal	0.0051284	0.107315	0.300993	0	0	0.41073	0.175834
Genitourinary	0.0334478	0.098639	0.461268	0.0183825	0.0387712	0.211517	0.137974
Sample ID	Sample Site	Sample Region	Sample ancestry	Signature 7	Signature 38	Signature 1	Signature 17	Signature 3-like	Signature 31	Signature 5
MELA_0577	Genitourinary	Lower	Europe	708	1069	2110	0	0	1340	0
MELA_0578	Unknown	Unknown	Europe	0	0	3200	0	0	1719	1519
MELA_0579	Unknown	Unknown	Europe	0	908	4421	0	0	1707	0
MELA_0581	Unknown	Unknown	Europe	0	0	4110	0	0	3920	0
MELA_0318	Anorectal	Lower	Europe	0	1686	3687	0	0	3997	2726
MELA_0204	Genitourinary	Lower	Europe	0	0	3015	0	0	1117	1252
MELA_0319	Genitourinary	Lower	Europe	764	1106	2058	0	0	2369	0
MELA_0056	Nasal	Upper	Europe	1489	0	0	0	0	4065	3193
MELA_0320	Genitourinary	Lower	Europe	0	0	5139	0	2247	2038	1833
MELA_0058	Genitourinary	Lower	Europe	0	0	1854	0	0	1146	526
MELA_0321	Oral	Upper	Europe	0	2077	1718	0	0	2839	1540
MELA_0059	Nasal	Upper	Europe	1253	2865	0	0	0	3269	0
MELA_0013	Genitourinary	Lower	Europe	0	0	1307	0	0	822	811
MELA_0063	Eye	Upper	Europe	0	0	1510	0	0	674	901
MELA_0322	Genitourinary	Lower	Europe	0	977	2356	0	0	1706	1362
MELA_0065	Anorectal	Lower	Europe	0	0	3820	0	0	2193	1414
MELA_0323	Genitourinary	Lower	Europe	0	460	1786	0	0	722	0
MELA_0071	Genitourinary	Lower	East Asia	0	0	2226	0	0	1400	1085
MELA_0711	Genitourinary	Lower	Other	0	1848	2130	0	0	0	0
MELA_0317	Anorectal	Lower	Other	0	0	3758	0	0	2965	1625
MELA_0324	Genitourinary	Lower	Europe	1079	631	2467	0	0	0	0
MELA_0325	Anorectal	Lower	Europe	0	3595	1666	0	0	1267	0
MELA_0326	Anorectal	Lower	Europe	0	0	2682	0	0	2085	2566
MELA_0327	Anorectal	Lower	Europe	0	0	966	0	0	0	597
MELA_0328	Anorectal	Lower	Other	0	3008	3248	0	0	4520	1812
MELA_0329	Anorectal	Lower	Europe	0	1726	0	0	0	9058	0
MELA_0715	Oral	Upper	East Asia	758	327	598	0	0	0	0
MELA_0718	Oral	Upper	East Asia	855	1035	2250	0	0	1099	1614
MELA_0719	Oral	Upper	East Asia	0	7326	0	0	0	4519	0
MELA_0720	Oral	Upper	East Asia	0	0	3887	0	2650	0	6271
MELA_0722	Oral	Upper	East Asia	9004	0	0	1250	0	0	0
MELA_0723	Oral	Upper	East Asia	0	2515	1623	0	0	2902	0
MELA_0724	Nasal	Upper	East Asia	0	0	0	1947	4625	0	8237
MELA_0726	Oral	Upper	East Asia	1054	0	1012	0	0	2313	768
MELA_0727	Unknown	Unknown	East Asia	10561	4038	0	0	0	0	0
MELA_0728	Nasal	Upper	East Asia	3067	0	0	0	0	2123	1338
MELA_0729	Oral	Upper	East Asia	0	598	0	0	367	665	578
MELA_0730	Nasal	Upper	East Asia	2163	3326	0	0	1153	1457	0
MELA_0732	Nasal	Upper	East Asia	5637	3010	0	0	2028	0	2612
MELA_0743	Oral	Upper	East Asia	0	0	2086	0	0	4351	6095
MELA_0744	Oral	Upper	East Asia	2864	7461	0	0	0	0	6589
MELA_0745	Oral	Upper	East Asia	0	1419	0	5111	0	2986	1967
MELA_0747	Oral	Upper	East Asia	197	219	0	0	0	684	717
MELA_0748	Oral	Upper	East Asia	0	0	1594	0	0	2210	0
MELA_0749	Anorectal	Lower	East Asia	0	1243	2635	0	0	2045	0
MELA_0750	Anorectal	Lower	East Asia	0	0	2110	0	0	2293	2717
MELA_0751	Anorectal	Lower	East Asia	538	0	3412	0	0	0	653
MELA_0752	Anorectal	Lower	East Asia	0	0	3592	0	0	12665	4336
MELA_0753	Genitourinary	Lower	East Asia	0	0	1627	0	710	735	1112
MELA_0754	Nasal	Upper	East Asia	844	1032	462	0	0	1191	592
MELA_0755	Oral	Upper	East Asia	1127	0	3385	4565	0	0	0
MELA_0756	Genitourinary	Lower	East Asia	0	1432	1599	1402	0	1263	1049
MELA_0758	Oral	Upper	East Asia	12113	7503	0	0	0	0	0
MELA_0759	Oral	Upper	East Asia	0	0	1839	0	0	3599	2234
MELA_0760	Nasal	Upper	East Asia	2936	0	0	0	0	1405	0
MELA_0761	Nasal	Upper	East Asia	0	1104	0	0	10734	0	0
MELA_0762	Nasal	Upper	East Asia	1723	1362	0	0	0	1361	0
MELA_0763	Nasal	Upper	East Asia	1872	0	1193	0	1011	1253	1419
MELA_0764	Nasal	Upper	East Asia	0	0	2085	6161	0	0	0
MELA_0765	Eye	Upper	East Asia	18261	0	0	0	0	0	0
MELA_0768	Nasal	Upper	East Asia	6206	2154	0	0	0	5575	0
MELA_0712	Nasal	Upper	Europe	775	0	3878	0	0	1975	0
MELA_0713	Genitourinary	Lower	Europe	0	0	3387	0	0	0	697
MELA_0734	Nasal	Upper	East Asia	2184	0	0	0	0	1244	871
MELA_0735	Nasal	Upper	East Asia	0	883	1704	0	0	1356	2368
MELA_0737	Nasal	Upper	East Asia	0	1175	1789	0	0	1193	2107
MELA_0738	Genitourinary	Lower	East Asia	0	0	2119	0	0	1474	796

## Sheet: Supp Fig 5
Supp Fig 5
SampleID	Sample Origin	Sample Ancestry	Site	Region	Relative telomere length	Log2 relative telomere length	TERT.activating	ATRX.lof	TP53.lof.snv	TP53.lof.any	NRAS.activating	KIT.activating
MELA_0577	Switzerland	Europe	Genitourinary	Lower	0.209998	-2.25155	-	-	-	+	-	+
MELA_0328	Australia	Other	Anorectal	Lower	0.317816	-1.65374	+	-	-	-	-	+
MELA_0320	Australia	Europe	Genitourinary	Lower	0.361138	-1.46938	+	-	-	-	-	-
MELA_0579	Sweden	Europe	Unknown	Unknown	0.384124	-1.38036	+	-	-	-	+	+
MELA_0319	Australia	Europe	Genitourinary	Lower	0.441153	-1.18065	+	-	-	-	-	-
MELA_0071	Australia	East Asia	Genitourinary	Lower	0.447858	-1.15889	-	-	-	-	-	+
MELA_0326	Australia	Europe	Anorectal	Lower	0.451244	-1.14802	-	-	-	-	-	-
MELA_0318	Australia	Europe	Anorectal	Lower	0.552173	-0.856807	+	-	-	-	+	+
MELA_0581	Sweden	Europe	Unknown	Unknown	0.56358	-0.827308	-	-	-	+	-	-
MELA_0322	Australia	Europe	Genitourinary	Lower	0.580876	-0.783699	+	-	-	-	+	+
MELA_0752	China	East Asia	Anorectal	Lower	0.583036	-0.778344	-	-	-	-	+	-
MELA_0323	Australia	Europe	Genitourinary	Lower	0.587846	-0.76649	-	-	-	-	-	-
MELA_0732	China	East Asia	Nasal	Upper	0.612485	-0.707255	-	-	-	-	+	-
MELA_0735	China	East Asia	Nasal	Upper	0.625961	-0.675855	-	-	-	-	-	+
MELA_0327	Australia	Europe	Anorectal	Lower	0.633928	-0.657609	-	-	+	+	-	-
MELA_0759	China	East Asia	Oral	Upper	0.638021	-0.648324	+	-	-	-	-	+
MELA_0713	Australia	Europe	Genitourinary	Lower	0.677582	-0.561533	-	-	-	+	-	+
MELA_0204	Australia	Europe	Genitourinary	Lower	0.689788	-0.535775	-	-	-	-	-	+
MELA_0324	Australia	Europe	Genitourinary	Lower	0.722698	-0.468535	+	-	-	-	-	-
MELA_0063	Australia	Europe	Eye	Upper	0.730724	-0.452601	+	-	-	-	+	-
MELA_0750	China	East Asia	Anorectal	Lower	0.748353	-0.418208	-	-	-	-	-	-
MELA_0065	Australia	Europe	Anorectal	Lower	0.773352	-0.370803	-	-	-	-	-	-
MELA_0751	China	East Asia	Anorectal	Lower	0.780508	-0.357514	-	-	-	-	-	-
MELA_0756	China	East Asia	Genitourinary	Lower	0.78192	-0.354908	+	-	-	-	+	+
MELA_0744	China	East Asia	Oral	Upper	0.795391	-0.330264	-	-	-	-	+	-
MELA_0745	China	East Asia	Oral	Upper	0.801744	-0.318786	+	-	-	+	-	+
MELA_0747	China	East Asia	Oral	Upper	0.809653	-0.304624	-	-	-	-	-	-
MELA_0726	China	East Asia	Oral	Upper	0.813298	-0.298143	+	-	-	-	-	-
MELA_0730	China	East Asia	Nasal	Upper	0.813342	-0.298067	+	-	-	-	-	-
MELA_0329	Australia	Europe	Anorectal	Lower	0.815376	-0.294463	-	-	-	-	-	+
MELA_0719	China	East Asia	Oral	Upper	0.830272	-0.268345	+	-	-	-	-	-
MELA_0734	China	East Asia	Nasal	Upper	0.849081	-0.236026	-	-	-	-	-	-
MELA_0763	China	East Asia	Nasal	Upper	0.871751	-0.198012	-	-	-	-	+	-
MELA_0723	China	East Asia	Oral	Upper	0.873432	-0.195232	+	-	-	+	-	-
MELA_0765	China	East Asia	Eye	Upper	0.925132	-0.112269	-	-	-	-	-	-
MELA_0768	China	East Asia	Nasal	Upper	0.944165	-0.0828896	-	-	+	+	-	-
MELA_0737	China	East Asia	Nasal	Upper	0.946165	-0.079837	-	-	-	-	+	-
MELA_0722	China	East Asia	Oral	Upper	0.991088	-0.012915	+	-	-	-	-	-
MELA_0724	China	East Asia	Nasal	Upper	1.00317	0.0045643	-	-	-	-	+	+
MELA_0729	China	East Asia	Oral	Upper	1.02376	0.0338746	-	-	-	-	+	-
MELA_0718	China	East Asia	Oral	Upper	1.04543	0.0640977	+	-	-	-	-	+
MELA_0712	Australia	Europe	Nasal	Upper	1.05418	0.0761267	-	-	-	-	-	-
MELA_0758	China	East Asia	Oral	Upper	1.06126	0.0857756	+	-	-	-	-	-
MELA_0317	Australia	Other	Anorectal	Lower	1.14942	0.200912	-	+	+	+	-	+
MELA_0754	China	East Asia	Nasal	Upper	1.1516	0.203645	-	-	-	+	-	-
MELA_0578	Sweden	Europe	Unknown	Unknown	1.15513	0.208053	-	-	-	-	-	-
MELA_0760	China	East Asia	Nasal	Upper	1.268	0.342559	-	-	-	+	+	-
MELA_0761	China	East Asia	Nasal	Upper	1.31191	0.391667	-	-	-	-	+	-
MELA_0325	Australia	Europe	Anorectal	Lower	1.31217	0.391958	+	-	-	-	-	-
MELA_0715	China	East Asia	Oral	Upper	1.33881	0.420946	-	-	-	-	-	-
MELA_0764	China	East Asia	Nasal	Upper	1.34138	0.423722	-	-	-	+	-	-
MELA_0720	China	East Asia	Oral	Upper	1.37993	0.464595	-	+	+	+	-	-
MELA_0058	Australia	Europe	Genitourinary	Lower	1.42975	0.515763	-	-	-	-	-	-
MELA_0755	China	East Asia	Oral	Upper	1.4306	0.516624	-	-	-	-	-	-
MELA_0056	Australia	Europe	Nasal	Upper	1.45181	0.537849	-	-	-	-	+	-
MELA_0738	China	East Asia	Genitourinary	Lower	1.56744	0.648412	-	+	-	-	-	-
MELA_0013	Australia	Europe	Genitourinary	Lower	1.57743	0.65758	-	-	-	-	-	-
MELA_0743	China	East Asia	Oral	Upper	1.59781	0.6761	+	-	-	-	-	-
MELA_0711	Australia	Other	Genitourinary	Lower	1.78628	0.836962	-	-	-	+	-	-
MELA_0749	China	East Asia	Anorectal	Lower	1.83685	0.877235	-	-	-	+	-	-
MELA_0748	China	East Asia	Oral	Upper	2.18748	1.12927	-	+	+	+	+	+
MELA_0727	China	East Asia	Unknown	Unknown	2.50595	1.32536	-	+	-	-	-	-
MELA_0728	China	East Asia	Nasal	Upper	2.66545	1.41438	-	-	-	+	-	-
MELA_0762	China	East Asia	Nasal	Upper	3.17547	1.66697	-	-	-	+	-	-
MELA_0321	Australia	Europe	Oral	Upper	3.21258	1.68373	-	-	-	-	-	-
MELA_0059	Australia	Europe	Nasal	Upper	3.31642	1.72963	-	-	-	-	-	-
MELA_0753	China	East Asia	Genitourinary	Lower	3.33489	1.73764	-	+	+	+	-	-
